# Supplementary material for: Sex Differences among Overweight/Obese Kidney Transplant Recipients Requiring Oxygen Support Amid the COVID-19 Pandemic
Source: Medicina (Kaunas). 2023 Aug 27;59(9):1555. doi: 10.3390/medicina59091555 (PMC10535294; doi:10.3390/medicina59091555)
Supplement: Supplementary file 1 [file medicina-59-01555-s001.zip]

Archive with 1 entries (1 files):
- medicina-2535547-supplementary.pdf
